# Supplementary material for: Biochemical and structural characterization of a GNAT superfamily protein acetyltransferase from Helicobacter pylori
Source: J Biol Chem. 2025 Jun 10;301(7):110356. doi: 10.1016/j.jbc.2025.110356 (PMC12273574; doi:10.1016/j.jbc.2025.110356)
Supplement: Supporting Data 1 [file mmc1.xlsx]

## Sheet: ALL_PEPTIDES
Master	Accession	Description	Sequence	Coverage [%]	Contaminant	# Peptides	# PSMs	# Unique Peptides	# Protein Groups	# AAs	MW [kDa]	calc. pI	Score MS Amanda 2.0: MS Amanda 2.0	Score Sequest HT: Sequest HT	# Peptides (by Search Engine): MS Amanda 2.0	# Peptides (by Search Engine): Sequest HT	Biological Process	Cellular Component	Molecular Function	Pfam IDs	Entrez Gene ID	Found in Sample: [S1] F1: Sample	Found in Sample: [S2] F2: Sample	Found in Sample: [S3] F3: Sample	Found in Sample Group: [S1] F1: Sample	Found in Sample Group: [S2] F2: Sample	Found in Sample Group: [S3] F3: Sample	Modifications
Master Protein	JHP0316	Helicobacter pylori J99 strain|	MKSNFQYSTLENIPKAFDILKDPPKKLYCVGDIKLLEAPLKVAIIGTRRPTPYSKQHTITLARELAKNGAVIVSGGALGVDIIAQENALPKTIMLSPCSLDFIYPTNNHKVIQEIAQNGLILSEYEKDFMPIKGSFLARNRLVIALSDAVIIPQADLKSGSMSSARLAQKYQKPLFVLPQRLNESDGTNELLEKGQAQGIFNIQNFINTLLKDYHLKEMPEMKDEFLEYCAKNPSYEEAYLKFGDKLLEYELLGKIKRINHLVVLA	94	FALSE	45	3619	45	1	266	29.9	8.43	349485	4531.28	45	31						High	High	High	High	High	High	Acetyl [K2; K15; K21; K25; K26; K34; K127; K133; K170; K173; K212; K223; K232; K242; K246; K255; K257]
Confidence	Sequence	Annotated Sequence	Modifications	Modifications (all possible sites)	Contaminant	# Protein Groups	# Proteins	# PSMs	Master Protein Accessions	Master Protein Descriptions	Positions in Master Proteins	# Missed Cleavages	Theo. MH+ [Da]	Found in Sample: [S1] F1: Sample	Found in Sample: [S2] F2: Sample	Found in Sample: [S3] F3: Sample	Found in Sample Group: [S1] F1: Sample	Found in Sample Group: [S2] F2: Sample	Found in Sample Group: [S3] F3: Sample	Confidence (by Search Engine): MS Amanda 2.0	Confidence (by Search Engine): Sequest HT	XCorr (by Search Engine): Sequest HT	Amanda Score (by Search Engine): MS Amanda 2.0	CharmeRT Combined Score (by Search Engine): MS Amanda 2.0	Sequence in Protein	Positions in Protein	Peptide Group Modifications in Protein
High	AFDILK	[K].AFDILK.[D]			FALSE	1	1	45	JHP0316	Helicobacter pylori J99 strain|	JHP0316 [16-21]	0	706.413	High	High	High	High	High	High	High	Medium	2.22	111.41	111.41	K.AFDILK.D	[16-21]
High	LNESDGTNELLEKGQAQGIFNIQNFINTLLK	[R].LNESDGTNELLEKGQAQGIFNIQNFINTLLK.[D]			FALSE	1	1	4	JHP0316	Helicobacter pylori J99 strain|	JHP0316 [182-212]	1	3461.79	Not Found	High	High	Not Found	High	High	High	High	1.76	83.46	83.46	R.LNESDGTNELLEKGQAQGIFNIQNFINTLLK.D	[182-212]
High	LNESDGTNELLEKGQAQGIFNIQNFINTLLKDYHLK	[R].LNESDGTNELLEKGQAQGIFNIQNFINTLLKDYHLK.[E]			FALSE	1	1	6	JHP0316	Helicobacter pylori J99 strain|	JHP0316 [182-217]	2	4118.12	Not Found	High	High	Not Found	High	High	High	High	1.61	144.13	144.13	R.LNESDGTNELLEKGQAQGIFNIQNFINTLLKDYHLK.E	[182-217]
High	INHLVVLA	[R].INHLVVLA.[-]			FALSE	1	1	104	JHP0316	Helicobacter pylori J99 strain|	JHP0316 [259-266]	0	878.546	High	High	High	High	High	High	High	Medium	1.63	87.85	87.85	R.INHLVVLA.-	[259-266]
High	LVIALSDAVIIPQADLK	[R].LVIALSDAVIIPQADLK.[S]			FALSE	1	1	467	JHP0316	Helicobacter pylori J99 strain|	JHP0316 [142-158]	0	1779.06	High	High	High	High	High	High	High	High	5.31	243.65	243.65	R.LVIALSDAVIIPQADLK.S	[142-158]
High	LVIALSDAVIIPQADLK	[R].LVIALSDAVIIPQADLK.[S]	1xAcetyl [N-Term]; 1xAcetyl [K17]	1xAcetyl [N-Term]; 1xAcetyl [K17]	FALSE	1	1	3	JHP0316	Helicobacter pylori J99 strain|	JHP0316 [142-158]	0	1821.07	High	High	High	High	High	High	High	Medium	0.9	126.71	126.71	R.LVIALSDAVIIPQADLK.S	[142-158]	1xAcetyl [N-Term]
High	LYCVGDIK	[K].LYCVGDIK.[L]	1xCarbamidomethyl [C3]	1xCarbamidomethyl [C3]	FALSE	1	1	62	JHP0316	Helicobacter pylori J99 strain|	JHP0316 [27-34]	0	967.492	High	High	High	High	High	High	High	High	2.73	182.16	182.16	K.LYCVGDIK.L	[27-34]
High	LYCVGDIKLLEAPLK	[K].LYCVGDIKLLEAPLK.[V]	1xCarbamidomethyl [C3]	1xCarbamidomethyl [C3]	FALSE	1	1	1	JHP0316	Helicobacter pylori J99 strain|	JHP0316 [27-41]	1	1731.97	Not Found	High	Not Found	Not Found	High	Not Found	High	Medium	1.18	76.62	76.62	K.LYCVGDIKLLEAPLK.V	[27-41]
High	LYCVGDIKLLEAPLK	[K].LYCVGDIKLLEAPLK.[V]	1xAcetyl [K8]; 1xCarbamidomethyl [C3]	1xAcetyl [K8]; 1xCarbamidomethyl [C3]	FALSE	1	1	3	JHP0316	Helicobacter pylori J99 strain|	JHP0316 [27-41]	1	1773.98	High	High	High	High	High	High	High	Medium	3.67	200.31	200.31	K.LYCVGDIKLLEAPLK.V	[27-41]	1xAcetyl [K34]
High	NGAVIVSGGALGVDIIAQENALPK	[K].NGAVIVSGGALGVDIIAQENALPK.[T]			FALSE	1	1	345	JHP0316	Helicobacter pylori J99 strain|	JHP0316 [68-91]	0	2306.27	High	High	High	High	High	High	High	High	8.07	346.96	346.96	K.NGAVIVSGGALGVDIIAQENALPK.T	[68-91]
High	NPSYEEAYLK	[K].NPSYEEAYLK.[F]			FALSE	1	1	208	JHP0316	Helicobacter pylori J99 strain|	JHP0316 [233-242]	0	1213.57	High	High	High	High	High	High	High	High	4.27	176.65	176.65	K.NPSYEEAYLK.F	[233-242]
High	NPSYEEAYLKFGDK	[K].NPSYEEAYLKFGDK.[L]			FALSE	1	1	1	JHP0316	Helicobacter pylori J99 strain|	JHP0316 [233-246]	1	1660.79	High	Not Found	Not Found	High	Not Found	Not Found	High	Medium	2.93	174.69	174.69	K.NPSYEEAYLKFGDK.L	[233-246]
High	NPSYEEAYLKFGDK	[K].NPSYEEAYLKFGDK.[L]	1xAcetyl [K10]	1xAcetyl [K10]	FALSE	1	1	1	JHP0316	Helicobacter pylori J99 strain|	JHP0316 [233-246]	1	1702.8	Not Found	High	Not Found	Not Found	High	Not Found	High	Medium	3.41	141.94	141.94	K.NPSYEEAYLKFGDK.L	[233-246]	1xAcetyl [K242]
High	NPSYEEAYLKFGDKLLEYELLGK	[K].NPSYEEAYLKFGDKLLEYELLGK.[I]			FALSE	1	1	3	JHP0316	Helicobacter pylori J99 strain|	JHP0316 [233-255]	2	2719.39	High	High	Not Found	High	High	Not Found	High	High	1.47	120.42	120.42	K.NPSYEEAYLKFGDKLLEYELLGK.I	[233-255]
High	LNESDGTNELLEK	[R].LNESDGTNELLEK.[G]	1xAcetyl [N-Term]; 1xAcetyl [K13]	1xAcetyl [N-Term]; 1xAcetyl [K13]	FALSE	1	1	1	JHP0316	Helicobacter pylori J99 strain|	JHP0316 [182-194]	0	1503.72	Not Found	High	Not Found	Not Found	High	Not Found	High	Low	0.79	88.05	88.05	R.LNESDGTNELLEK.G	[182-194]	1xAcetyl [N-Term]
High	NRLVIALSDAVIIPQADLK	[R].NRLVIALSDAVIIPQADLK.[S]			FALSE	1	1	2	JHP0316	Helicobacter pylori J99 strain|	JHP0316 [140-158]	1	2049.21	Not Found	High	Not Found	Not Found	High	Not Found	High	High	2.99	142.63	142.63	R.NRLVIALSDAVIIPQADLK.S	[140-158]
High	RINHLVVLA	[K].RINHLVVLA.[-]			FALSE	1	1	8	JHP0316	Helicobacter pylori J99 strain|	JHP0316 [258-266]	1	1034.65	High	High	High	High	High	High	High	Medium	1.43	68.82	68.82	K.RINHLVVLA.-	[258-266]
High	SNFQYSTLENIPK	[K].SNFQYSTLENIPK.[A]			FALSE	1	1	79	JHP0316	Helicobacter pylori J99 strain|	JHP0316 [3-15]	0	1540.76	High	High	High	High	High	High	High	High	4.32	200.43	200.43	K.SNFQYSTLENIPK.A	[3-15]
High	SNFQYSTLENIPKAFDILK	[K].SNFQYSTLENIPKAFDILK.[D]			FALSE	1	1	1	JHP0316	Helicobacter pylori J99 strain|	JHP0316 [3-21]	1	2228.16	High	Not Found	Not Found	High	Not Found	Not Found	High	Medium	2.03	98.79	98.79	K.SNFQYSTLENIPKAFDILK.D	[3-21]
High	SNFQYSTLENIPKAFDILK	[K].SNFQYSTLENIPKAFDILK.[D]	1xAcetyl [K13]	1xAcetyl [K13; K19]	FALSE	1	1	3	JHP0316	Helicobacter pylori J99 strain|	JHP0316 [3-21]	1	2270.17	Not Found	High	Not Found	Not Found	High	Not Found	High	High	2.33	89.21	89.21	K.SNFQYSTLENIPKAFDILK.D	[3-21]	1xAcetyl [K15]
High	SNFQYSTLENIPKAFDILKDPPK	[K].SNFQYSTLENIPKAFDILKDPPK.[K]			FALSE	1	1	1	JHP0316	Helicobacter pylori J99 strain|	JHP0316 [3-25]	2	2665.39	High	Not Found	Not Found	High	Not Found	Not Found	High	Medium	1.1	72.58	72.58	K.SNFQYSTLENIPKAFDILKDPPK.K	[3-25]
High	SNFQYSTLENIPKAFDILKDPPK	[K].SNFQYSTLENIPKAFDILKDPPK.[K]	1xAcetyl [K13]	1xAcetyl [K13; K19]	FALSE	1	1	4	JHP0316	Helicobacter pylori J99 strain|	JHP0316 [3-25]	2	2707.4	High	High	High	High	High	High	High	High	2.28	92.07	92.07	K.SNFQYSTLENIPKAFDILKDPPK.K	[3-25]	1xAcetyl [K15]
High	TIMLSPCSLDFIYPTNNHK	[K].TIMLSPCSLDFIYPTNNHK.[V]	1xAcetyl [K19]; 1xCarbamidomethyl [C7]; 1xAcetyl [N-Term]	1xAcetyl [K19]; 1xCarbamidomethyl [C7]; 1xAcetyl [N-Term]	FALSE	1	1	1	JHP0316	Helicobacter pylori J99 strain|	JHP0316 [92-110]	0	2293.1	Not Found	Not Found	High	Not Found	Not Found	High	High	Low	0.48	69.01	69.01	K.TIMLSPCSLDFIYPTNNHK.V	[92-110]	1xAcetyl [N-Term]
High	VAIIGTR	[K].VAIIGTR.[R]			FALSE	1	1	27	JHP0316	Helicobacter pylori J99 strain|	JHP0316 [42-48]	0	729.462	High	High	High	High	High	High	High	Medium	1.88	103.66	103.66	K.VAIIGTR.R	[42-48]
High	VIQEIAQNGLILSEYEK	[K].VIQEIAQNGLILSEYEK.[D]			FALSE	1	1	1074	JHP0316	Helicobacter pylori J99 strain|	JHP0316 [111-127]	0	1947.04	High	High	High	High	High	High	High	High	5.31	262.55	262.55	K.VIQEIAQNGLILSEYEK.D	[111-127]
High	VIQEIAQNGLILSEYEK	[K].VIQEIAQNGLILSEYEK.[D]	1xAcetyl [N-Term]; 1xAcetyl [K17]	1xAcetyl [N-Term]; 1xAcetyl [K17]	FALSE	1	1	3	JHP0316	Helicobacter pylori J99 strain|	JHP0316 [111-127]	0	1989.05	High	High	High	High	High	High	High	Low	0.4	147.59	147.59	K.VIQEIAQNGLILSEYEK.D	[111-127]	1xAcetyl [N-Term]
High	VIQEIAQNGLILSEYEKDFMPIK	[K].VIQEIAQNGLILSEYEKDFMPIK.[G]	Acetyl [K]; 1xAcetyl [N-Term]	Acetyl [K]; 1xAcetyl [N-Term]	FALSE	1	1	2	JHP0316	Helicobacter pylori J99 strain|	JHP0316 [111-133]	1	2762.43	Not Found	Not Found	High	Not Found	Not Found	High	High	High	2.47	88.63	88.63	K.VIQEIAQNGLILSEYEKDFMPIK.G	[111-133]	2xAcetyl [K127; K133]
High	VIQEIAQNGLILSEYEKDFMPIK	[K].VIQEIAQNGLILSEYEKDFMPIK.[G]	2xAcetyl [K17; K23]; 1xOxidation [M20]	2xAcetyl [K17; K23]; 1xOxidation [M20]	FALSE	1	1	16	JHP0316	Helicobacter pylori J99 strain|	JHP0316 [111-133]	1	2778.43	High	High	High	High	High	High	High	n/a		168.94	168.94	K.VIQEIAQNGLILSEYEKDFMPIK.G	[111-133]	2xAcetyl [K127; K133]
High	YQKPLFVLPQR	[K].YQKPLFVLPQR.[L]			FALSE	1	1	31	JHP0316	Helicobacter pylori J99 strain|	JHP0316 [171-181]	0	1388.8	High	High	High	High	High	High	High	High	2.43	151.01	151.01	K.YQKPLFVLPQR.L	[171-181]
High	QHTITLAR	[K].QHTITLAR.[E]			FALSE	1	1	6	JHP0316	Helicobacter pylori J99 strain|	JHP0316 [56-63]	0	939.537	High	High	High	High	High	High	High	High	2.38	81.8	81.8	K.QHTITLAR.E	[56-63]
High	LNESDGTNELLEK	[R].LNESDGTNELLEK.[G]			FALSE	1	1	168	JHP0316	Helicobacter pylori J99 strain|	JHP0316 [182-194]	0	1461.71	High	High	High	High	High	High	High	High	4.23	183.13	183.13	R.LNESDGTNELLEK.G	[182-194]
High	LLEYELLGKIK	[K].LLEYELLGKIK.[R]	1xAcetyl [K]	1xAcetyl [K9; K11]	FALSE	1	1	7	JHP0316	Helicobacter pylori J99 strain|	JHP0316 [247-257]	1	1360.81	High	High	High	High	High	High	High	Medium	3.06	168.62	168.62	K.LLEYELLGKIK.R	[247-257]	1xAcetyl [K]
High	LLEYELLGKIK	[K].LLEYELLGKIK.[R]			FALSE	1	1	3	JHP0316	Helicobacter pylori J99 strain|	JHP0316 [247-257]	1	1318.8	High	High	High	High	High	High	High	Medium	2.38	149.18	149.18	K.LLEYELLGKIK.R	[247-257]
High	AFDILKDPPK	[K].AFDILKDPPK.[K]			FALSE	1	1	43	JHP0316	Helicobacter pylori J99 strain|	JHP0316 [16-25]	1	1143.64	High	High	High	High	High	High	High	High	3.13	189.13	189.13	K.AFDILKDPPK.K	[16-25]
High	AFDILKDPPK	[K].AFDILKDPPK.[K]	1xAcetyl [K6]; 1xAcetyl [N-Term]	1xAcetyl [K6; K10]; 1xAcetyl [N-Term]	FALSE	1	1	8	JHP0316	Helicobacter pylori J99 strain|	JHP0316 [16-25]	1	1185.65	High	High	High	High	High	High	High	Medium	2.3	166.57	166.57	K.AFDILKDPPK.K	[16-25]	1xAcetyl [K21]; 1xAcetyl [N-Term]
High	AFDILKDPPKK	[K].AFDILKDPPKK.[L]			FALSE	1	1	19	JHP0316	Helicobacter pylori J99 strain|	JHP0316 [16-26]	2	1271.74	High	High	High	High	High	High	High	High	2.94	175.69	175.69	K.AFDILKDPPKK.L	[16-26]
High	AFDILKDPPKK	[K].AFDILKDPPKK.[L]	1xAcetyl [K]	1xAcetyl [K6; K10; K11]	FALSE	1	1	9	JHP0316	Helicobacter pylori J99 strain|	JHP0316 [16-26]	2	1313.75	High	High	High	High	High	High	High	Medium	2.74	178.58	178.58	K.AFDILKDPPKK.L	[16-26]	1xAcetyl [K]
High	DEFLEYCAK	[K].DEFLEYCAK.[N]	1xCarbamidomethyl [C7]	1xCarbamidomethyl [C7]	FALSE	1	1	117	JHP0316	Helicobacter pylori J99 strain|	JHP0316 [224-232]	0	1174.51	High	High	High	High	High	High	High	High	3.2	219.31	219.31	K.DEFLEYCAK.N	[224-232]
High	DEFLEYCAKNPSYEEAYLK	[K].DEFLEYCAKNPSYEEAYLK.[F]	1xAcetyl [K9]; 1xCarbamidomethyl [C7]	1xAcetyl [K9]; 1xCarbamidomethyl [C7]	FALSE	1	1	4	JHP0316	Helicobacter pylori J99 strain|	JHP0316 [224-242]	1	2411.07	High	High	High	High	High	High	High	High	4.07	208.74	208.74	K.DEFLEYCAKNPSYEEAYLK.F	[224-242]	1xAcetyl [K232]
High	DFMPIK	[K].DFMPIK.[G]			FALSE	1	1	6	JHP0316	Helicobacter pylori J99 strain|	JHP0316 [128-133]	0	750.385	High	High	High	High	High	High	High	Medium	1.96	107.35	107.35	K.DFMPIK.G	[128-133]
High	DFMPIK	[K].DFMPIK.[G]	1xOxidation [M3]	1xOxidation [M3]	FALSE	1	1	4	JHP0316	Helicobacter pylori J99 strain|	JHP0316 [128-133]	0	766.38	High	High	High	High	High	High	High	n/a		136.37	136.37	K.DFMPIK.G	[128-133]
High	DFMPIKGSFLAR	[K].DFMPIKGSFLAR.[N]	1xAcetyl [K6]; 1xOxidation [M3]	1xAcetyl [K6]; 1xOxidation [M3]	FALSE	1	1	1	JHP0316	Helicobacter pylori J99 strain|	JHP0316 [128-139]	1	1439.74	Not Found	High	Not Found	Not Found	High	Not Found	High	n/a		75.05	75.05	K.DFMPIKGSFLAR.N	[128-139]	1xAcetyl [K133]
High	ELAKNGAVIVSGGALGVDIIAQENALPK	[R].ELAKNGAVIVSGGALGVDIIAQENALPK.[T]			FALSE	1	1	22	JHP0316	Helicobacter pylori J99 strain|	JHP0316 [64-91]	1	2747.53	High	High	High	High	High	High	High	High	5.4	189.9	189.9	R.ELAKNGAVIVSGGALGVDIIAQENALPK.T	[64-91]
High	EMPEMK	[K].EMPEMK.[D]			FALSE	1	1	3	JHP0316	Helicobacter pylori J99 strain|	JHP0316 [218-223]	0	764.332	High	High	High	High	High	High	High	Medium	2.14	106.81	106.81	K.EMPEMK.D	[218-223]
High	EMPEMKDEFLEYCAK	[K].EMPEMKDEFLEYCAK.[N]	1xCarbamidomethyl [C13]; 2xOxidation [M2; M5]	1xCarbamidomethyl [C13]; 2xOxidation [M2; M5]	FALSE	1	1	2	JHP0316	Helicobacter pylori J99 strain|	JHP0316 [218-232]	1	1951.81	High	High	Not Found	High	High	Not Found	High	n/a		86.3	86.3	K.EMPEMKDEFLEYCAK.N	[218-232]
High	EMPEMKDEFLEYCAK	[K].EMPEMKDEFLEYCAK.[N]	1xAcetyl [K6]; 1xAcetyl [N-Term]; 1xCarbamidomethyl [C13]; 1xOxidation [M]	1xAcetyl [K6]; 1xAcetyl [N-Term]; 1xCarbamidomethyl [C13]; 1xOxidation [M2; M5]	FALSE	1	1	6	JHP0316	Helicobacter pylori J99 strain|	JHP0316 [218-232]	1	2019.84	High	High	High	High	High	High	High	n/a		81.74	81.74	K.EMPEMKDEFLEYCAK.N	[218-232]	1xAcetyl [K223]; 1xAcetyl [N-Term]
High	FGDKLLEYELLGK	[K].FGDKLLEYELLGK.[I]			FALSE	1	1	7	JHP0316	Helicobacter pylori J99 strain|	JHP0316 [243-255]	1	1524.83	High	High	High	High	High	High	High	High	4.01	211.17	211.17	K.FGDKLLEYELLGK.I	[243-255]
High	FGDKLLEYELLGK	[K].FGDKLLEYELLGK.[I]	1xAcetyl [K4]	1xAcetyl [K4]	FALSE	1	1	3	JHP0316	Helicobacter pylori J99 strain|	JHP0316 [243-255]	1	1566.84	High	High	High	High	High	High	High	Medium	3.54	162.56	162.56	K.FGDKLLEYELLGK.I	[243-255]	1xAcetyl [K246]
High	GQAQGIFNIQNFINTLLK	[K].GQAQGIFNIQNFINTLLK.[D]			FALSE	1	1	60	JHP0316	Helicobacter pylori J99 strain|	JHP0316 [195-212]	0	2019.1	High	High	High	High	High	High	High	High	5.93	222.62	222.62	K.GQAQGIFNIQNFINTLLK.D	[195-212]
High	GQAQGIFNIQNFINTLLKDYHLK	[K].GQAQGIFNIQNFINTLLKDYHLK.[E]			FALSE	1	1	14	JHP0316	Helicobacter pylori J99 strain|	JHP0316 [195-217]	1	2675.43	High	High	High	High	High	High	High	High	5.25	183.73	183.73	K.GQAQGIFNIQNFINTLLKDYHLK.E	[195-217]
High	GQAQGIFNIQNFINTLLKDYHLK	[K].GQAQGIFNIQNFINTLLKDYHLK.[E]	1xAcetyl [K18]	1xAcetyl [K18]	FALSE	1	1	3	JHP0316	Helicobacter pylori J99 strain|	JHP0316 [195-217]	1	2717.44	Not Found	High	High	Not Found	High	High	High	High	3.12	98.74	98.74	K.GQAQGIFNIQNFINTLLKDYHLK.E	[195-217]	1xAcetyl [K212]
High	GSFLAR	[K].GSFLAR.[N]			FALSE	1	1	4	JHP0316	Helicobacter pylori J99 strain|	JHP0316 [134-139]	0	650.362	High	High	High	High	High	High	High	Low	1.74	78.02	78.02	K.GSFLAR.N	[134-139]
High	GSFLARNRLVIALSDAVIIPQADLK	[K].GSFLARNRLVIALSDAVIIPQADLK.[S]			FALSE	1	1	23	JHP0316	Helicobacter pylori J99 strain|	JHP0316 [134-158]	2	2680.55	High	High	High	High	High	High	High	High	2.72	159.65	159.65	K.GSFLARNRLVIALSDAVIIPQADLK.S	[134-158]
High	KLYCVGDIK	[K].KLYCVGDIK.[L]	1xCarbamidomethyl [C4]	1xCarbamidomethyl [C4]	FALSE	1	1	6	JHP0316	Helicobacter pylori J99 strain|	JHP0316 [26-34]	1	1095.59	High	High	High	High	High	High	High	High	2.48	175.18	175.18	K.KLYCVGDIK.L	[26-34]
High	KSNFQYSTLENIPK	[M].KSNFQYSTLENIPK.[A]			FALSE	1	1	3	JHP0316	Helicobacter pylori J99 strain|	JHP0316 [2-15]	1	1668.86	High	Not Found	High	High	Not Found	High	High	n/a		136.85	136.85	M.KSNFQYSTLENIPK.A	[2-15]
High	KSNFQYSTLENIPK	[M].KSNFQYSTLENIPK.[A]	1xAcetyl [N-Term]; 1xAcetyl [K1]	1xAcetyl [N-Term]; 1xAcetyl [K1]	FALSE	1	1	4	JHP0316	Helicobacter pylori J99 strain|	JHP0316 [2-15]	1	1710.87	Not Found	High	High	Not Found	High	High	High	n/a		101.6	101.6	M.KSNFQYSTLENIPK.A	[2-15]	1xAcetyl [N-Term]; 1xAcetyl [K2]
High	LAQKYQKPLFVLPQR	[R].LAQKYQKPLFVLPQR.[L]	1xAcetyl [K]	1xAcetyl [K4; K7]	FALSE	1	1	5	JHP0316	Helicobacter pylori J99 strain|	JHP0316 [167-181]	1	1871.09	Not Found	High	High	Not Found	High	High	High	High	2.62	106.25	106.25	R.LAQKYQKPLFVLPQR.L	[167-181]	1xAcetyl [K]
High	LLEAPLK	[K].LLEAPLK.[V]			FALSE	1	1	90	JHP0316	Helicobacter pylori J99 strain|	JHP0316 [35-41]	0	783.497	High	High	High	High	High	High	High	High	2.49	159.61	159.61	K.LLEAPLK.V	[35-41]
High	LLEAPLK	[K].LLEAPLK.[V]	1xAcetyl [N-Term]; 1xAcetyl [K7]	1xAcetyl [N-Term]; 1xAcetyl [K7]	FALSE	1	1	2	JHP0316	Helicobacter pylori J99 strain|	JHP0316 [35-41]	0	825.508	High	Not Found	High	High	Not Found	High	High	Low	0.38	122.92	122.92	K.LLEAPLK.V	[35-41]	1xAcetyl [N-Term]
High	LLEAPLKVAIIGTR	[K].LLEAPLKVAIIGTR.[R]			FALSE	1	1	7	JHP0316	Helicobacter pylori J99 strain|	JHP0316 [35-48]	1	1493.94	High	High	High	High	High	High	High	High	2.63	163.28	163.28	K.LLEAPLKVAIIGTR.R	[35-48]
High	LLEYELLGK	[K].LLEYELLGK.[I]			FALSE	1	1	448	JHP0316	Helicobacter pylori J99 strain|	JHP0316 [247-255]	0	1077.62	High	High	High	High	High	High	High	High	3.27	157.97	157.97	K.LLEYELLGK.I	[247-255]
High	LLEYELLGK	[K].LLEYELLGK.[I]	1xAcetyl [K9]; 1xAcetyl [N-Term]	1xAcetyl [K9]; 1xAcetyl [N-Term]	FALSE	1	1	3	JHP0316	Helicobacter pylori J99 strain|	JHP0316 [247-255]	0	1119.63	High	High	High	High	High	High	High	Low	0.29	114.96	114.96	K.LLEYELLGK.I	[247-255]	1xAcetyl [N-Term]
High	YQKPLFVLPQR	[K].YQKPLFVLPQR.[L]	1xAcetyl [K3]; 1xAcetyl [N-Term]	1xAcetyl [K3]; 1xAcetyl [N-Term]	FALSE	1	1	1	JHP0316	Helicobacter pylori J99 strain|	JHP0316 [171-181]	0	1430.82	Not Found	Not Found	High	Not Found	Not Found	High	High	Medium	2.22	142.41	142.41	K.YQKPLFVLPQR.L	[171-181]	1xAcetyl [K173]
High	YQKPLFVLPQRLNESDGTNELLEK	[K].YQKPLFVLPQRLNESDGTNELLEK.[G]			FALSE	1	1	2	JHP0316	Helicobacter pylori J99 strain|	JHP0316 [171-194]	1	2831.49	Not Found	High	Not Found	Not Found	High	Not Found	High	High	2.6	85.34	85.34	K.YQKPLFVLPQRLNESDGTNELLEK.G	[171-194]

## Sheet: MODIFIED_PEPTIDES
Confidence	Sequence	Annotated Sequence	Modifications	Modifications (all possible sites)	Contaminant	# Protein Groups	# Proteins	# PSMs	Master Protein Accessions	Master Protein Descriptions	Positions in Master Proteins	# Missed Cleavages	Theo. MH+ [Da]	Found in Sample: [S1] F1: Sample R1: HPDprA	Found in Sample: [S2] F2: Sample R2: HPDprA+ACO	Found in Sample: [S3] F3: Sample R3: HPDprA+ACO+HP0935	Found in Sample Group: [S1] F1: Sample R1: HPDprA	Found in Sample Group: [S2] F2: Sample R2: HPDprA+ACO	Found in Sample Group: [S3] F3: Sample R3: HPDprA+ACO+HP0935	Confidence (by Search Engine): MS Amanda 2.0	Confidence (by Search Engine): Sequest HT	XCorr (by Search Engine): Sequest HT	Amanda Score (by Search Engine): MS Amanda 2.0	CharmeRT Combined Score (by Search Engine): MS Amanda 2.0	Biological replicate 1
High	AFDILKDPPK	[K].AFDILKDPPK.[K]	1xAcetyl [K6]; 1xAcetyl [N-Term] K21, K25	1xAcetyl [K6; K10]; 1xAcetyl [N-Term]	FALSE	1	1	8	JHP0316	Helicobacter pylori J99 strain|	JHP0316 [16-25]	1	1185.65	High	High	High	High	High	High	High	Medium	2.3	166.57	166.57	Biological R1
High	VIQEIAQNGLILSEYEKDFMPIK	[K].VIQEIAQNGLILSEYEKDFMPIK.[G]	Acetyl [K]; 1xAcetyl [N-Term] K133	Acetyl [K]; 1xAcetyl [N-Term]	FALSE	1	1	2	JHP0316	Helicobacter pylori J99 strain|	JHP0316 [111-133]	1	2762.43	Not Found	Not Found	High	Not Found	Not Found	High	High	High	2.47	88.63	88.63	Biological R1
High	VIQEIAQNGLILSEYEK	[K].VIQEIAQNGLILSEYEK.[D]	1xAcetyl [N-Term]; 1xAcetyl [K17] K127	1xAcetyl [N-Term]; 1xAcetyl [K17]	FALSE	1	1	3	JHP0316	Helicobacter pylori J99 strain|	JHP0316 [111-127]	0	1989.05	High	High	High	High	High	High	High	Low	0.4	147.59	147.59	Biological R1
High	TIMLSPCSLDFIYPTNNHK	[K].TIMLSPCSLDFIYPTNNHK.[V]	1xAcetyl [K19]; 1xCarbamidomethyl [C7]; 1xAcetyl [N-Term] K110	1xAcetyl [K19]; 1xCarbamidomethyl [C7]; 1xAcetyl [N-Term]	FALSE	1	1	1	JHP0316	Helicobacter pylori J99 strain|	JHP0316 [92-110]	0	2293.1	Not Found	Not Found	High	Not Found	Not Found	High	High	Low	0.48	69.01	69.01	Biological R1
High	SNFQYSTLENIPKAFDILKDPPK	[K].SNFQYSTLENIPKAFDILKDPPK.[K]	1xAcetyl [K13] K15	1xAcetyl [K13; K19]	FALSE	1	1	4	JHP0316	Helicobacter pylori J99 strain|	JHP0316 [3-25]	2	2707.4	High	High	High	High	High	High	High	High	2.28	92.07	92.07	Biological R1
High	SNFQYSTLENIPKAFDILK	[K].SNFQYSTLENIPKAFDILK.[D]	1xAcetyl [K13] K15	1xAcetyl [K13; K19]	FALSE	1	1	3	JHP0316	Helicobacter pylori J99 strain|	JHP0316 [3-21]	1	2270.17	Not Found	High	Not Found	Not Found	High	Not Found	High	High	2.33	89.21	89.21	Biological R1
High	NPSYEEAYLKFGDK	[K].NPSYEEAYLKFGDK.[L]	1xAcetyl [K10] K242	1xAcetyl [K10]	FALSE	1	1	1	JHP0316	Helicobacter pylori J99 strain|	JHP0316 [233-246]	1	1702.8	Not Found	High	Not Found	Not Found	High	Not Found	High	Medium	3.41	141.94	141.94	Biological R1
High	LYCVGDIKLLEAPLK	[K].LYCVGDIKLLEAPLK.[V]	1xAcetyl [K8]; 1xCarbamidomethyl [C3] K34	1xAcetyl [K8]; 1xCarbamidomethyl [C3]	FALSE	1	1	3	JHP0316	Helicobacter pylori J99 strain|	JHP0316 [27-41]	1	1773.98	High	High	High	High	High	High	High	Medium	3.67	200.31	200.31	Biological R1
High	LVIALSDAVIIPQADLK	[R].LVIALSDAVIIPQADLK.[S]	1xAcetyl [N-Term]; 1xAcetyl [K17] K158	1xAcetyl [N-Term]; 1xAcetyl [K17]	FALSE	1	1	3	JHP0316	Helicobacter pylori J99 strain|	JHP0316 [142-158]	0	1821.07	High	High	High	High	High	High	High	Medium	0.9	126.71	126.71	Biological R1
High	LNESDGTNELLEK	[R].LNESDGTNELLEK.[G]	1xAcetyl [N-Term]; 1xAcetyl [K13] K194	1xAcetyl [N-Term]; 1xAcetyl [K13]	FALSE	1	1	1	JHP0316	Helicobacter pylori J99 strain|	JHP0316 [182-194]	0	1503.72	Not Found	High	Not Found	Not Found	High	Not Found	High	Low	0.79	88.05	88.05	Biological R1
High	VIQEIAQNGLILSEYEKDFMPIK	[K].VIQEIAQNGLILSEYEKDFMPIK.[G]	2xAcetyl [K17; K23]; 1xOxidation [M20] K127, K133	2xAcetyl [K17; K23]; 1xOxidation [M20]	FALSE	1	1	16	JHP0316	Helicobacter pylori J99 strain|	JHP0316 [111-133]	1	2778.43	High	High	High	High	High	High	High	n/a		168.94	168.94	Biological R1
High	LLEYELLGKIK	[K].LLEYELLGKIK.[R]	1xAcetyl [K] K255, K257	1xAcetyl [K9; K11]	FALSE	1	1	7	JHP0316	Helicobacter pylori J99 strain|	JHP0316 [247-257]	1	1360.81	High	High	High	High	High	High	High	Medium	3.06	168.62	168.62	Biological R1
High	LLEAPLK	[K].LLEAPLK.[V]	1xAcetyl [N-Term]; 1xAcetyl [K7] K41	1xAcetyl [N-Term]; 1xAcetyl [K7]	FALSE	1	1	2	JHP0316	Helicobacter pylori J99 strain|	JHP0316 [35-41]	0	825.508	High	Not Found	High	High	Not Found	High	High	Low	0.38	122.92	122.92	Biological R1
High	LAQKYQKPLFVLPQR	[R].LAQKYQKPLFVLPQR.[L]	1xAcetyl [K] K170, K173	1xAcetyl [K4; K7]	FALSE	1	1	5	JHP0316	Helicobacter pylori J99 strain|	JHP0316 [167-181]	1	1871.09	Not Found	High	High	Not Found	High	High	High	High	2.62	106.25	106.25	Biological R1
High	KSNFQYSTLENIPK	[M].KSNFQYSTLENIPK.[A]	1xAcetyl [N-Term]; 1xAcetyl [K1] K2	1xAcetyl [N-Term]; 1xAcetyl [K1]	FALSE	1	1	4	JHP0316	Helicobacter pylori J99 strain|	JHP0316 [2-15]	1	1710.87	Not Found	High	High	Not Found	High	High	High	n/a		101.6	101.6	Biological R1
High	GQAQGIFNIQNFINTLLKDYHLK	[K].GQAQGIFNIQNFINTLLKDYHLK.[E]	1xAcetyl [K18] K212	1xAcetyl [K18]	FALSE	1	1	3	JHP0316	Helicobacter pylori J99 strain|	JHP0316 [195-217]	1	2717.44	Not Found	High	High	Not Found	High	High	High	High	3.12	98.74	98.74	Biological R1
High	FGDKLLEYELLGK	[K].FGDKLLEYELLGK.[I]	1xAcetyl [K4] K246	1xAcetyl [K4]	FALSE	1	1	3	JHP0316	Helicobacter pylori J99 strain|	JHP0316 [243-255]	1	1566.84	High	High	High	High	High	High	High	Medium	3.54	162.56	162.56	Biological R1
High	EMPEMKDEFLEYCAK	[K].EMPEMKDEFLEYCAK.[N]	1xAcetyl [K6]; 1xAcetyl [N-Term]; 1xCarbamidomethyl [C13]; 1xOxidation [M] K223	1xAcetyl [K6]; 1xAcetyl [N-Term]; 1xCarbamidomethyl [C13]; 1xOxidation [M2; M5]	FALSE	1	1	6	JHP0316	Helicobacter pylori J99 strain|	JHP0316 [218-232]	1	2019.84	High	High	High	High	High	High	High	n/a		81.74	81.74	Biological R1
High	DFMPIKGSFLAR	[K].DFMPIKGSFLAR.[N]	1xAcetyl [K6]; 1xOxidation [M3] K133	1xAcetyl [K6]; 1xOxidation [M3]	FALSE	1	1	1	JHP0316	Helicobacter pylori J99 strain|	JHP0316 [128-139]	1	1439.74	Not Found	High	Not Found	Not Found	High	Not Found	High	n/a		75.05	75.05	Biological R1
High	DEFLEYCAKNPSYEEAYLK	[K].DEFLEYCAKNPSYEEAYLK.[F]	1xAcetyl [K9]; 1xCarbamidomethyl [C7] K232	1xAcetyl [K9]; 1xCarbamidomethyl [C7]	FALSE	1	1	4	JHP0316	Helicobacter pylori J99 strain|	JHP0316 [224-242]	1	2411.07	High	High	High	High	High	High	High	High	4.07	208.74	208.74	Biological R1
High	AFDILKDPPKK	[K].AFDILKDPPKK.[L]	1xAcetyl [K] K25, K26	1xAcetyl [K6; K10; K11]	FALSE	1	1	9	JHP0316	Helicobacter pylori J99 strain|	JHP0316 [16-26]	2	1313.75	High	High	High	High	High	High	High	Medium	2.74	178.58	178.58	Biological R1
High	LLEYELLGK	[K].LLEYELLGK.[I]	1xAcetyl [K9]; 1xAcetyl [N-Term] K255	1xAcetyl [K9]; 1xAcetyl [N-Term]	FALSE	1	1	3	JHP0316	Helicobacter pylori J99 strain|	JHP0316 [247-255]	0	1119.63	High	High	High	High	High	High	High	Low	0.29	114.96	114.96	Biological R1
High	YQKPLFVLPQR	[K].YQKPLFVLPQR.[L]	1xAcetyl [K3]; 1xAcetyl [N-Term] K173	1xAcetyl [K3]; 1xAcetyl [N-Term]	FALSE	1	1	1	JHP0316	Helicobacter pylori J99 strain|	JHP0316 [171-181]	0	1430.82	Not Found	Not Found	High	Not Found	Not Found	High	High	Medium	2.22	142.41	142.41	Biological R1
